# Supplementary material for: Identification and Characterization of TMEM119-Positive Cells in the Postnatal and Adult Murine Cochlea
Source: Brain Sci. 2023 Mar 20;13(3):516. doi: 10.3390/brainsci13030516 (PMC10046579; doi:10.3390/brainsci13030516)
Supplement: Supplementary file 1 [file brainsci-13-00516-s001.zip]

Archive with 1 entries (1 files):
- brainsci-2196763-supplementary.pdf
